# Supplementary material for: Risk Categories in COVID-19 Based on Degrees of Inflammation: Data on More Than 17,000 Patients from the Spanish SEMI-COVID-19 Registry
Source: J Clin Med. 2021 May 20;10(10):2214. doi: 10.3390/jcm10102214 (PMC8161115; doi:10.3390/jcm10102214)
Supplement: Supplementary file 1 [file jcm-10-02214-s001.zip]

Archive with 1 entries (1 files):
- jcm-1161575-supplementary.pdf
